# Supplementary material for: Developing interpretable machine learning-Shapley additive explanations model for unconfined compressive strength of cohesive soils stabilized with geopolymer
Source: PLoS One. 2023 Jun 8;18(6):e0286950. doi: 10.1371/journal.pone.0286950 (PMC10249854; doi:10.1371/journal.pone.0286950)
Supplement: S1 Data — (CSV) [file pone.0286950.s001.csv]

LL	%GGBFS	%FA	M	A/B	Na/Al	Si/Al	UCS
116	20	0	4	0.45	0.39	1.49	0.0595
116	16	0	4	0.45	0.39	1.49	0.0616
116	12	0	4	0.45	0.39	1.49	0.0551
116	8	0	4	0.45	0.39	1.49	0.0494
116	4	0	4	0.45	0.39	1.49	0.0484
116	20	0	8	0.45	0.69	1.49	0.1784
116	16	0	8	0.45	0.69	1.49	0.1044
116	12	0	8	0.45	0.69	1.49	0.0542
116	8	0	8	0.45	0.69	1.49	0.0638
116	4	0	8	0.45	0.69	1.49	0.0553
116	20	0	12	0.45	0.93	1.49	1.836
116	16	0	12	0.45	0.93	1.49	1.5198
116	12	0	12	0.45	0.93	1.49	0.442
116	8	0	12	0.45	0.93	1.49	0.0738
116	4	0	12	0.45	0.93	1.49	0.0557
116	20	0	12	0.65	1.34	1.49	3.8335
116	16	0	12	0.65	1.34	1.49	2.5293
116	12	0	12	0.65	1.34	1.49	1.5138
116	8	0	12	0.65	1.34	1.49	0.4841
116	20	0	12	0.85	1.75	1.49	4.0932
116	16	0	12	0.85	1.75	1.49	3.0047
116	12	0	12	0.85	1.75	1.49	1.2701
116	8	0	12	0.85	1.75	1.49	0.5495
116	4	0	12	0.85	1.75	1.49	0.3633
116	20	0	15	0.45	1.05	1.49	3.7829
116	16	0	15	0.45	1.05	1.49	2.4024
116	12	0	15	0.45	1.05	1.49	1.2396
116	8	0	15	0.45	1.05	1.49	0.2017
116	4	0	15	0.45	1.05	1.49	0.064
116	20	0	15	0.65	1.52	1.49	4.7478
116	16	0	15	0.65	1.52	1.49	3.1467
116	12	0	15	0.65	1.52	1.49	1.6606
116	8	0	15	0.65	1.52	1.49	0.5452
116	4	0	15	0.65	1.52	1.49	0.0513
116	20	0	15	0.85	1.98	1.49	3.1376
116	16	0	15	0.85	1.98	1.49	2.6131
116	12	0	15	0.85	1.98	1.49	1.4259
116	8	0	15	0.85	1.98	1.49	0.635
116	4	0	15	0.85	1.98	1.49	0.0656
82	20	0	4	0.45	0.39	1.49	0.0575
82	16	0	4	0.45	0.39	1.49	0.0568
82	12	0	4	0.45	0.39	1.49	0.0617
82	8	0	4	0.45	0.39	1.49	0.0724
82	4	0	4	0.45	0.39	1.49	0.0761
82	20	0	8	0.45	0.69	1.49	2.6153
82	16	0	8	0.45	0.69	1.49	0.7228
82	12	0	8	0.45	0.69	1.49	0.081
82	8	0	8	0.45	0.69	1.49	0.0815
82	4	0	8	0.45	0.69	1.49	0.0611
82	20	0	12	0.45	0.93	1.49	4.7157
82	16	0	12	0.45	0.93	1.49	0.9838
82	12	0	12	0.45	0.93	1.49	0.1699
82	8	0	12	0.45	0.93	1.49	0.092
82	4	0	12	0.45	0.93	1.49	0.1138
82	20	0	12	0.65	1.34	1.49	6.3339
82	16	0	12	0.65	1.34	1.49	5.499
82	12	0	12	0.65	1.34	1.49	2.9055
82	8	0	12	0.65	1.34	1.49	0.3208
82	4	0	12	0.65	1.34	1.49	0.1083
82	20	0	12	0.85	1.75	1.49	6.5492
82	16	0	12	0.85	1.75	1.49	5.612
82	12	0	12	0.85	1.75	1.49	4.5196
82	8	0	12	0.85	1.75	1.49	1.0488
82	4	0	12	0.85	1.75	1.49	0.0826
82	20	0	15	0.45	1.05	1.49	6.9624
82	16	0	15	0.45	1.05	1.49	4.4171
82	12	0	15	0.45	1.05	1.49	1.0497
82	8	0	15	0.45	1.05	1.49	0.1081
82	4	0	15	0.45	1.05	1.49	0.0969
82	20	0	15	0.65	1.52	1.49	7.8573
82	16	0	15	0.65	1.52	1.49	6.0593
82	12	0	15	0.65	1.52	1.49	3.5162
82	8	0	15	0.65	1.52	1.49	0.3799
82	4	0	15	0.65	1.52	1.49	0.1194
82	20	0	15	0.85	1.98	1.49	6.9127
82	16	0	15	0.85	1.98	1.49	5.7791
82	12	0	15	0.85	1.98	1.49	4.3611
82	8	0	15	0.85	1.98	1.49	1.9891
82	4	0	15	0.85	1.98	1.49	0.0786
38	20	0	4	0.45	0.39	1.49	0.0724
38	16	0	4	0.45	0.39	1.49	0.0778
38	12	0	4	0.45	0.39	1.49	0.0713
38	8	0	4	0.45	0.39	1.49	0.0445
38	4	0	4	0.45	0.39	1.49	0.0301
38	20	0	8	0.45	0.69	1.49	0.2017
38	16	0	8	0.45	0.69	1.49	0.1687
38	12	0	8	0.45	0.69	1.49	0.1089
38	8	0	8	0.45	0.69	1.49	0.0869
38	4	0	8	0.45	0.69	1.49	0.0985
38	20	0	12	0.45	0.93	1.49	10.089
38	16	0	12	0.45	0.93	1.49	5.8037
38	12	0	12	0.45	0.93	1.49	0.1173
38	8	0	12	0.45	0.93	1.49	0.0676
38	4	0	12	0.45	0.93	1.49	0.1071
38	20	0	12	0.65	1.34	1.49	10.786
38	16	0	12	0.65	1.34	1.49	9.5833
38	12	0	12	0.65	1.34	1.49	2.5673
38	8	0	12	0.65	1.34	1.49	0.0693
38	4	0	12	0.65	1.34	1.49	0.0257
38	20	0	12	0.85	1.75	1.49	10.042
38	16	0	12	0.85	1.75	1.49	9.6476
38	12	0	12	0.85	1.75	1.49	8.2621
38	8	0	12	0.85	1.75	1.49	0.1486
38	4	0	12	0.85	1.75	1.49	0.0337
38	20	0	15	0.45	1.05	1.49	10.809
38	16	0	15	0.45	1.05	1.49	9.8781
38	12	0	15	0.45	1.05	1.49	0.2692
38	8	0	15	0.45	1.05	1.49	0.1788
38	4	0	15	0.45	1.05	1.49	0.0567
38	20	0	15	0.65	1.52	1.49	11.033
38	16	0	15	0.65	1.52	1.49	8.187
38	12	0	15	0.65	1.52	1.49	3.5342
38	8	0	15	0.65	1.52	1.49	0.099
38	4	0	15	0.65	1.52	1.49	0.0382
38	20	0	15	0.85	1.98	1.49	8.6611
38	16	0	15	0.85	1.98	1.49	7.9992
38	12	0	15	0.85	1.98	1.49	7.754
38	8	0	15	0.85	1.98	1.49	1.2167
38	4	0	15	0.85	1.98	1.49	0.0708
38	0	20	12	0.45	0.82	2.49	0.1174
38	0	16	12	0.45	0.82	2.49	0.1099
38	0	12	12	0.45	0.82	2.49	0.0849
38	0	8	12	0.45	0.82	2.49	0.0169
38	0	4	12	0.45	0.82	2.49	0
38	0	20	12	0.65	1.18	2.49	0.2107
38	0	16	12	0.65	1.18	2.49	0.197
38	0	12	12	0.65	1.18	2.49	0.1689
38	0	8	12	0.65	1.18	2.49	0.1103
38	0	4	12	0.65	1.18	2.49	0
38	0	20	12	0.85	1.55	2.49	0.2293
38	0	16	12	0.85	1.55	2.49	0.2241
38	0	12	12	0.85	1.55	2.49	0.1868
38	0	8	12	0.85	1.55	2.49	0.1555
38	0	4	12	0.85	1.55	2.49	0
38	0	20	15	0.45	0.93	2.49	0.1954
38	0	16	15	0.45	0.93	2.49	0.1232
38	0	12	15	0.45	0.93	2.49	0.08
38	0	8	15	0.45	0.93	2.49	0.039
38	0	4	15	0.45	0.93	2.49	0
38	0	20	15	0.65	1.34	2.49	0.1852
38	0	16	15	0.65	1.34	2.49	0.1819
37.7	0	12	14.5	0.65	1.34	2.49	0.18
37.7	0	8	14.5	0.65	1.34	2.49	0.127
37.7	0	4	14.5	0.65	1.34	2.49	0
37.7	0	20	14.5	0.85	1.75	2.49	0.189
37.7	0	16	14.5	0.85	1.75	2.49	0.17
37.7	0	12	14.5	0.85	1.75	2.49	0.163
37.7	0	8	14.5	0.85	1.75	2.49	0.12
37.7	0	4	14.5	0.85	1.75	2.49	0
37.7	8	12	12	0.65	0.49	2.12	5.855
37.7	6	10	12	0.65	0.49	2.12	2.597
37.7	5	7	12	0.65	0.49	2.12	0.12
37.7	3	5	12	0.65	0.49	2.12	0.097
37.7	2	2	12	0.65	0.49	2.12	0.053
37.7	8	12	14.5	0.65	0.56	2.12	4.899
37.7	6	10	14.5	0.65	0.56	2.12	3.41
37.7	5	7	14.5	0.65	0.56	2.12	0.604
37.7	3	5	14.5	0.65	0.56	2.12	0.096
37.7	2	2	14.5	0.65	0.56	2.12	0.074
37.7	12	8	12	0.65	0.76	1.92	7.346
37.7	10	6	12	0.65	0.76	1.92	6.191
37.7	7	5	12	0.65	0.76	1.92	0.348
37.7	5	3	12	0.65	0.76	1.92	0.144
37.7	2	2	12	0.65	0.76	1.92	0.045
37.7	12	8	14.5	0.65	0.86	1.92	9.562
37.7	10	6	14.5	0.65	0.86	1.92	8.595
37.7	7	5	14.5	0.65	0.86	1.92	0.971
37.7	5	3	14.5	0.65	0.86	1.92	0.14
37.7	2	2	14.5	0.65	0.86	1.92	0.054
37.7	4	16	12	0.65	0.24	2.31	2.687
37.7	3	13	12	0.65	0.24	2.31	0.65
37.7	2	10	12	0.65	0.24	2.31	0.199
37.7	2	6	12	0.65	0.24	2.31	0.109
37.7	1	3	12	0.65	0.24	2.31	0.037
37.7	4	16	14.5	0.65	0.27	2.31	3.127
37.7	3	13	14.5	0.65	0.27	2.31	0.615
37.7	2	10	14.5	0.65	0.27	2.31	0.134
37.7	2	6	14.5	0.65	0.27	2.31	0.142
37.7	1	3	14.5	0.65	0.27	2.31	0
37.7	16	4	12	0.65	1.04	1.7	10.53
37.7	13	3	12	0.65	1.04	1.7	7.492
37.7	10	2	12	0.65	1.04	1.7	0.656
37.7	6	2	12	0.65	1.04	1.7	0.24
37.7	3	1	12	0.65	1.04	1.7	0
37.7	16	4	14.5	0.65	1.18	1.7	10.56
37.7	13	3	14.5	0.65	1.18	1.7	9.61
37.7	10	2	14.5	0.65	1.18	1.7	1.323
37.7	6	2	14.5	0.65	1.18	1.7	0.176
37.7	3	1	14.5	0.65	1.18	1.7	0.04
116	25	0	12	0.45	0.93	1.49	5.012
116	30	0	12	0.45	0.93	1.49	6.644
116	35	0	12	0.45	0.93	1.49	7.278
116	40	0	12	0.45	0.93	1.49	8.696
116	50	0	12	0.45	0.93	1.49	10.35
116	25	0	12	0.65	1.34	1.49	5.423
116	30	0	12	0.65	1.34	1.49	6.251
116	35	0	12	0.65	1.34	1.49	8.13
116	40	0	12	0.65	1.34	1.49	9.384
116	50	0	12	0.65	1.34	1.49	11.18
116	25	0	14.5	0.45	1.05	1.49	3.484
116	30	0	14.5	0.45	1.05	1.49	4.605
116	35	0	14.5	0.45	1.05	1.49	6.519
116	40	0	14.5	0.45	1.05	1.49	8.7
116	50	0	14.5	0.45	1.05	1.49	10.35
116	25	0	14.5	0.65	1.52	1.49	4.951
116	30	0	14.5	0.65	1.52	1.49	5.471
116	35	0	14.5	0.65	1.52	1.49	6.285
116	40	0	14.5	0.65	1.52	1.49	7.956
116	50	0	14.5	0.65	1.52	1.49	10.92
82.2	25	0	12	0.45	0.93	1.49	6.304
82.2	30	0	12	0.45	0.93	1.49	11.62
82.2	35	0	12	0.45	0.93	1.49	13.87
82.2	40	0	12	0.45	0.93	1.49	15.55
82.2	50	0	12	0.45	0.93	1.49	18.53
82.2	25	0	12	0.65	1.34	1.49	10.69
82.2	30	0	12	0.65	1.34	1.49	12.35
82.2	35	0	12	0.65	1.34	1.49	13.26
82.2	40	0	12	0.65	1.34	1.49	13.66
82.2	50	0	12	0.65	1.34	1.49	15.69
82.2	25	0	14.5	0.45	1.05	1.49	10.08
82.2	30	0	14.5	0.45	1.05	1.49	12.59
82.2	35	0	14.5	0.45	1.05	1.49	13.45
82.2	40	0	14.5	0.45	1.05	1.49	15.12
82.2	50	0	14.5	0.45	1.05	1.49	15.36
82.2	25	0	14.5	0.65	1.52	1.49	8.791
82.2	30	0	14.5	0.65	1.52	1.49	10.95
82.2	35	0	14.5	0.65	1.52	1.49	12.02
82.2	40	0	14.5	0.65	1.52	1.49	14.26
82.2	50	0	14.5	0.65	1.52	1.49	17.04
37.7	25	0	12	0.45	0.93	1.49	15.86
37.7	30	0	12	0.45	0.93	1.49	18.92
37.7	35	0	12	0.45	0.93	1.49	19.46
37.7	40	0	12	0.45	0.93	1.49	22.03
37.7	50	0	12	0.45	0.93	1.49	23.48
37.7	25	0	12	0.65	1.34	1.49	17.25
37.7	30	0	12	0.65	1.34	1.49	18.98
37.7	35	0	12	0.65	1.34	1.49	20.72
37.7	40	0	12	0.65	1.34	1.49	22.38
37.7	50	0	12	0.65	1.34	1.49	24.26
37.7	25	0	14.5	0.45	1.05	1.49	14
37.7	30	0	14.5	0.45	1.05	1.49	17.14
37.7	35	0	14.5	0.45	1.05	1.49	20.41
37.7	40	0	14.5	0.45	1.05	1.49	21.89
37.7	50	0	14.5	0.45	1.05	1.49	22.71
37.7	25	0	14.5	0.65	1.52	1.49	11.46
37.7	30	0	14.5	0.65	1.52	1.49	14.33
37.7	35	0	14.5	0.65	1.52	1.49	16.58
37.7	40	0	14.5	0.65	1.52	1.49	18.08
37.7	50	0	14.5	0.65	1.52	1.49	18.64
37.7	20	0	10	0.85	1.54	1.49	11.58
37.7	20	0	10	0.85	1.54	1.52	11.61
37.7	20	0	10	0.85	1.54	1.56	12.16
37.7	20	0	10	0.85	1.54	1.6	12
37.7	20	0	10	0.85	1.54	1.64	12.47
37.7	20	0	10	0.85	1.54	1.68	12.62
37.7	20	0	10	0.85	1.54	1.8	13.05
37.7	20	0	10	0.85	1.54	1.91	13.37
37.7	20	0	10	0.85	1.54	1.99	14.32
37.7	20	0	10	0.85	1.54	2.06	15.57
37.7	20	0	10	0.85	1.54	2.14	17.55
37.7	20	0	10	0.85	1.54	2.22	18.33
37.7	20	0	10	0.85	1.54	2.26	18.31
37.7	20	0	12	0.65	1.34	1.49	12.35
37.7	20	0	12	0.65	1.34	1.52	13.03
37.7	20	0	12	0.65	1.34	1.55	13.6
37.7	20	0	12	0.65	1.34	1.58	14.24
37.7	20	0	12	0.65	1.34	1.62	14.7
37.7	20	0	12	0.65	1.34	1.65	15.01
37.7	20	0	12	0.65	1.34	1.75	14.93
37.7	20	0	12	0.65	1.34	1.85	15.27
37.7	20	0	12	0.65	1.34	1.92	14.72
37.7	20	0	12	0.65	1.34	1.99	13.38
37.7	20	0	14.5	0.65	1.52	1.49	12.57
37.7	20	0	14.5	0.65	1.52	1.52	13.54
37.7	20	0	14.5	0.65	1.52	1.56	13.38
37.7	20	0	14.5	0.65	1.52	1.6	13.73
37.7	20	0	14.5	0.65	1.52	1.64	13.7
37.7	20	0	14.5	0.65	1.52	1.67	14.01
37.7	20	0	14.5	0.65	1.52	1.79	14.06
37.7	20	0	14.5	0.65	1.52	1.9	14.03
37.7	20	0	14.5	0.65	1.52	1.98	14.65
37.7	20	0	14.5	0.65	1.52	2.06	14.82
